# Supplementary material for: EukRef-excavates: seven curated SSU ribosomal RNA gene databases
Source: Database (Oxford). 2020 Nov 20;2020:baaa080. doi: 10.1093/database/baaa080 (PMC7678783; doi:10.1093/database/baaa080)
Supplement: baaa080_Supp [file baaa080_supp.zip]

Archive with 1 entries (1 files):
- Supplementary_Materials_Revised.pdf
